# Supplementary material for: Exploring the impact of childhood maltreatment and BPD on impulsivity in crimes of passion
Source: Front Psychiatry. 2023 Jul 17;14:1159678. doi: 10.3389/fpsyt.2023.1159678 (PMC10387528; doi:10.3389/fpsyt.2023.1159678)
Supplement: Supplementary file 1 [file Table_1.XLSX]

## Sheet: Table 1 
		Table 1 | Ratio of childhood maltreatment among crime type and BPD traits
		Type of Crime	BPD Traits	Sample	Childhood	Emotional	Physical	Sexual	Neglect E	Neglect P	None
					Maltreatment
			High	24	0.9167	0.0417	0.1667	0.2083	0.7083	0.7083	0.0833
					-22	-1	-4	-5	-17	-17	-2
		Crimes of Passion	Low	109	0.7431	0.0183	0.055	0.1009	0.5138	0.5963	0.2569
					-81	-2	-6	-11	-56	-65	-28
			All	133	0.7744	0.0226	0.0752	0.1203	0.5489	0.6165	0.2256
					-103	-2	-10	-16	-73	-82	-30
			High	24	0.8333	0.0833	0.125	0.1667	0.625	0.7083	0.1667
					-20	-2	-3	-4	-15	-17	-4
		Other	Low	125	0.584	0.008	0.016	0.136	0.336	0.376	0.416
					-73	-1	-2	-17	-42	-47	-52
			All	149	0.6242	0.0201	0.0336	0.1409	0.3826	0.4295	0.3748
					-93	-3	-5	-21	-57	-64	-56

## Sheet: Table 2
	Table 2 | Difference in Impulsivity between Crimes of Passion Offenders and Other Offenders
	Type of Crime	Attention		Motor		Nonplanning		Premeditation		Urgency		Sensation Seeking		Perseverance		UPPS Total
		Mean	SD	Mean	SD	Mean	SD	Mean	SD	Mean	SD	Mean	SD	Mean	SD	Mean	SD
	Crimes of Passion	2.33	0.61	1.81	0.62	2.6	0.77	3.29	2.87	4.01	3.7	3.42	3.45	3.02	2.28	13.73	8.31
	Other	2.17	0.56	1.7	0.5	2.26	0.67	3.09	2.95	3.37	3.55	3.99	3.54	2.75	2.18	13.2	8.49

## Sheet: Table 3
		Table 3 | Difference in Impulsivity between BPD Traits
		BPD traits	Attention		Motor		Nonplanning		Premeditation		Urgency		Sensation Seeking		Perseverance		UPPS Total
			Mean	SD	Mean	SD	Mean	SD	Mean	SD	Mean	SD	Mean	SD	Mean	SD	Mean	SD
		High	2.45	0.63	1.91	0.49	2.67	0.74	4.65	3.1	6.79	3.83	5.04	3.6	4.08	2.36	20.56	8
		Low	2.21	0.57	1.72	0.57	2.37	0.73	2.89	2.78	3.03	3.24	3.45	3.43	2.62	2.12	12	7.72

## Sheet: Table 4
		Table 4 | Correlation between Type of crime, BPD traits, Childhood maltreatment and Impulsivity
			Attention	Motor	Nonplanning	Premeditation	Urgency	Sensation Seeking	Perseverance	UPPS Total
			r	r	r	r	r	r	r	r
		Type of crime	0.134*	0.094	0.230***	0.034	0.088	0.082	0.061	0.032
		BPD traits	0.133*	0.119*	0.132*	0.234***	0.456***	0.250***	0.262***	0.452***
		Childhood Maltreatment	0.121*	0.111	0.111	0.143*	0.221***	0.087	0.133*	0.217***
		*p < 0.05, **p < 0.01, ***p < 0.001

## Sheet: Table 5
		Table 5 | Multivariate ANOVA on Impulsivity in Crimes of Passion Offenders
		Factors	Pillai’s Trace	F	df	SEx	p
		Intercept	0.573	22.08	7	115	0
		BPD Traits	0.034	0.578	7	115	0.773
		Emotional abuse	0.019	0.324	7	115	0.942
		Physical abuse	0.032	0.538	7	115	0.804
		Sexual abuse	0.061	1.067	7	115	0.39
		Neglect E	0.091	1.64	7	115	0.131
		Neglect P	0.054	0.933	7	115	0.484
		BPD × Emotional	0.049	0.844	7	115	0.553
		BPD × Physical	0.065	1.143	7	115	0.342
		BPD × Sexual	0.05	0.87	7	115	0.532
		BPD × Neglect E	0.092	1.669	7	115	0.123
		BPD × Neglect P	0.033	0.565	7	115	0.783
		*p < 0.05, **p < 0.01, ***p < 0.001

## Sheet: Table 6
		Table 6 | Effects of BPD Traits and Childhood maltreatment on Impulsivity
				Pillai’s Trace	F	df	SEx	p
		BPD Traits	Attention	0.51	1	0.51	1.317	0.253
			Motor	0.039	1	0.039	0.101	0.752
			Nonplanning	1.595	1	1.595	2.642	0.107
			Premeditation	1.887	1	1.887	0.237	0.627
			Urgency	12.386	1	12.386	1.107	0.295
			Sensation Seeking	0.882	1	0.882	0.074	0.787
			Perseverance	0.007	1	0.007	0.001	0.97
			UPPS Total	33.032	1	33.032	0.569	0.452
		Emotional Abuse	Sensation Seeking	19.376	1	19.376	1.617	0.206
		Physical Abuse	Premeditation	12.111	1	12.111	1.519	0.22
			Urgency	33.397	1	33.397	2.984	0.087
			UPPS Total	141.973	1	141.973	2.445	0.121
		Sexual Abuse	Urgency	21.605	1	21.605	1.93	0.167
			Sensation Seeking	33.919	1	33.919	2.83	0.095
			UPPS Total	128.005	1	128.005	2.204	0.14
		Neglect E	Attention	0.641	1	0.641	1.655	0.201
			Motor	0.589	1	0.589	1.53	0.219
			Nonplanning	0.827	1	0.827	1.37	0.244
			Urgency	55.255	1	55.255	4.937	0.028*
		Neglect P	Motor	0.697	1	0.697	1.81	0.181
		According to the Pillai’ Trace test on impulsivity, dimensions with a p-value > 0.25 were hidden. *p < 0.05, **p < 0.01, ***p < 0.001

## Sheet: Table 7
		Table 7 | Prediction of Impulsivity in Crimes of Passion Offenders
			Adjusted R2	F	B	β	t	Sig
		Model 1	0.043	3.023*
		Age			-0.097	-0.105	-1.753	0.081
		Education			-0.758	-0.162	-2.267	0.024*
		Profession			0.237	0.063	0.963	0.336
		Income			-0.253	-0.044	-0.613	0.54
		Model 2	0.225	12.883***
		BPD Traits			1.41	0.423	7.167	0.000***
		Childhood maltreatment			0.01	0.012	0.195	0.846
		Model 3	0.226	11.085***
		BPD Traits			0.974	0.292	1.442	0.151
		Childhood maltreatment			-0.02	-0.025	-0.298	0.766
		BPD×Childhood maltreatment			0.01	0.154	0.675	0.5
		*p < 0.05, **p < 0.01, ***p < 0.001

## Sheet: Figure 1
											Impulsivity	No Physical Abuse	Physical Abuse
											High BPD	18.665	26.067
											Low BPD	12.062	12.433
		Figure 1 | Interaction between high BPD trait and physical abuse on the UPPS total score

## Sheet: Figure 2
											Impulsivity	No Abuse	Abuse
											High BPD	19.585	26.28
											Low BPD	12.004	11.75
		Figure 2 | Interaction between high BPD trait and abuse on the UPPS total score
