# Supplementary material for: Exploring the impact of childhood maltreatment and BPD on impulsivity in crimes of passion
Source: Front Psychiatry. 2023 Jul 17;14:1159678. doi: 10.3389/fpsyt.2023.1159678 (PMC10387528; doi:10.3389/fpsyt.2023.1159678)
Supplement: Supplementary file 2 [file Data_Sheet_1.zip]

Archive with 1 entries (1 files):
- Exploring the Impact of BPD and Childhood Maltreatment on Impulsivity in Crimes of Passion.sav
